# Supplementary material for: Development of a Train-the-Trainer Quality Improvement Curriculum
Source: MedEdPORTAL. 2024 Jul 16;20:11425. doi: 10.15766/mep_2374-8265.11425 (PMC11249715; doi:10.15766/mep_2374-8265.11425)
Supplement: Supplementary file 1 — Train-the-Trainer Slide Set.pptxExercise 1 Aim Statements.docxExercise 2 Stakeholder Analysis.docxExercise 3a Flowchart Critique.docxExercise 3b Fishbone Critique.docxExercise 4 Measures Critique.docxExercise 5 Intervention Critique.docxExercise 1 Aim Statements Facilitator Guide.docxExercise 2 Stakeholder Analysis Facilitator Guide.docxExercise 3a Flowchart Critique Facilitator Guide.docxExercise 3b Fishbone Critique Facilitator Guide.docxExercise 4 Measures Critique Facilitator Guide.docxExercise 5 Intervention Critique Facilitator Guide.docxTrain-the-Trainer Quality Preassessment.docxCourse Evaluation.docxTrain-the-Trainer Quality Postassessment.doc [file mep_2374-8265.11425-s001.zip]

Archive with 17 entries (17 files):
- O. Course Evaluation.docx
- A. Train-the-Trainer Slide Set.pptx
- B. Exercise 1 Aim Statements.docx
- C. Exercise 2 Stakeholder Analysis.docx
- D. Exercise 3a Flowchart Critique.docx
- E. Exercise 3b Fishbone Critique.docx
- F. Exercise 4 Measures Critique.docx
- G. Exercise 5 Intervention Critique.docx
- H. Exercise 1 Aim Statements Facilitator Guide.docx
- I. Exercise 2 Stakeholder Analysis Facilitator Guide.docx
- J. Exercise 3a Flowchart Critique Facilitator Guide.docx
- K. Exercise 3b Fishbone Critique Facilitator Guide.docx
- L. Exercise 4 Measures Critique Facilitator Guide.docx
- M. Exercise 5 Intervention Critique Facilitator Guide.docx
- N. Train-the-Trainer Quality Preassessment.docx
- P. Train-the-Trainer Quality Postassessment.doc
- _Educational Summary Report_11425.pdf
